# Supplementary material for: Integrated Metabolomic and Transcriptomic Analysis of Nitraria Berries Indicate the Role of Flavonoids in Adaptation to High Altitude
Source: Metabolites. 2024 Nov 1;14(11):591. doi: 10.3390/metabo14110591 (PMC11596137; doi:10.3390/metabo14110591)
Supplement: Supplementary file 1 [file metabolites-14-00591-s001.zip]

Archive with 1 entries (1 files):
- metabolites-3239328-supplementary.pdf
